# Supplementary material for: Turmeric Powder Counteracts Oxidative Stress and Reduces AFB1 Content in the Liver of Broilers Exposed to the EU Maximum Levels of the Mycotoxin
Source: Toxins (Basel). 2023 Dec 7;15(12):687. doi: 10.3390/toxins15120687 (PMC10747922; doi:10.3390/toxins15120687)
Supplement: Supplementary file 1 [file toxins-15-00687-s001.zip]

Archive with 3 entries (3 files):
- toxins-2731337-supplementary Figure S1.pdf
- toxins-2731337-supplementary Figure S2.pdf
- toxins-2731337-supplementary Tables.pdf
